# Supplementary material for: Uncovering the genetic basis for enhanced mushroom flavor in Quercus fabri through genome sequencing and metabolic profiling
Source: Hortic Res. 2025 Jul 9;12(9):uhaf156. doi: 10.1093/hr/uhaf156 (PMC12372586; doi:10.1093/hr/uhaf156)
Supplement: Web_Material_uhaf156 [file web_material_uhaf156.zip]

Archive with 20 entries (20 files):
- Figure S1. The 21 k-mer curve of Q. fabri genome.pdf
- Figure S2. Corrected Hi-C clustering heatmap.pdf
- Figure S3. Amino acid comparison chart of the difference in content between Q. aliena and Q. fabri.pdf
- Figure S4. Amino acid comparison chart of the difference in content between Q. variabilis and Q. fabri.pdf
- Figure S5. Amino acid comparison chart of the difference in content between Q. acutissima and Q. fabri.pdf
- Figure S6. Amino acid comparison chart of the difference in content between Q. acutissima and Q. aliena.pdf
- Figure S7. Amino acid comparison chart of the difference in content between Q. acutissima and Q. variabilis.pdf
- Table S1. Statistical analysis of BUSCO evaluation results for genome assembly and annotation completeness of Q. fabri.pdf
- Table S2. The length information of each super scaffold.pdf
- Table S3. Functional annotation statistics of genes in different databases.pdf
- Table S4. Result statistics of gene family clustering.pdf
- Table S5. Collinearity statistics of the Q. fabri genome itself and collinearity statistics with the genomes of two other closely related oak trees.pdf
- Table S6. GO enrichment results of significantly expanded gene families.xls
- Table S7. GO enrichment results of significantly contracted gene families.xls
- Table S8. KEGG enrichment results of significantly expanded gene families.xlsx
- Table S9. KEGG enrichment results of significantly contracted gene families.xls
- Table S10. Change trend classification and relative content of different amino acids in four oak trees.xlsx
- Table S11. Relative contents of differential amino acids and amino acid derivatives in Q. aliena and Q. fabri.xlsx
- Table S12. Relative contents of differential amino acids and amino acid derivatives in Q. acutissima and Q. fabri.xlsx
- Table S13. Relative contents of differential amino acids and amino acid derivatives in Q. variabilis and Q. fabri.xlsx
