# Supplementary material for: Uncovering the genetic basis for enhanced mushroom flavor in Quercus fabri through genome sequencing and metabolic profiling
Source: Hortic Res. 2025 Jul 9;12(9):uhaf156. doi: 10.1093/hr/uhaf156 (PMC12372586; doi:10.1093/hr/uhaf156)
Supplement: Web_Material_uhaf156 [file web_material_uhaf156.zip › Table S6. GO enrichment results of significantly expanded gene families.xls]

ID	Description	Pvalue	P.adjust	Qvalue
GO:0004523	RNA-DNA hybrid ribonuclease activity	1.95E-208	3.94E-206	1.46E-206
GO:0003676	nucleic acid binding	1.33E-128	1.35E-126	4.99E-127
GO:0008137	NADH dehydrogenase (ubiquinone) activity	3.33E-39	2.24E-37	8.30E-38
GO:0045263	proton-transporting ATP synthase complex, coupling factor F(o)	4.05E-33	2.05E-31	7.57E-32
GO:0015986	proton motive force-driven ATP synthesis	4.60E-32	1.86E-30	6.87E-31
GO:0030145	manganese ion binding	1.10E-27	3.71E-26	1.37E-26
GO:0019684	photosynthesis, light reaction	3.77E-25	1.09E-23	4.02E-24
GO:0015078	proton transmembrane transporter activity	4.69E-23	1.18E-21	4.38E-22
GO:0007166	cell surface receptor signaling pathway	1.05E-21	2.36E-20	8.72E-21
GO:0003735	structural constituent of ribosome	4.57E-21	9.23E-20	3.42E-20
GO:0009579	thylakoid	5.87E-21	1.08E-19	3.99E-20
GO:0016651	oxidoreductase activity, acting on NAD(P)H	2.57E-20	4.33E-19	1.60E-19
GO:0006412	translation	3.39E-19	5.27E-18	1.95E-18
GO:0043531	ADP binding	3.88E-19	5.60E-18	2.07E-18
GO:0006952	defense response	6.24E-18	8.40E-17	3.11E-17
GO:0009521	photosystem	1.13E-17	1.34E-16	4.97E-17
GO:0016168	chlorophyll binding	1.13E-17	1.34E-16	4.97E-17
GO:0020037	heme binding	1.25E-17	1.41E-16	5.21E-17
GO:0009767	photosynthetic electron transport chain	2.29E-17	2.43E-16	9.00E-17
GO:0042773	ATP synthesis coupled electron transport	2.05E-16	2.07E-15	7.68E-16
GO:0015979	photosynthesis	3.57E-16	3.44E-15	1.27E-15
GO:0009772	photosynthetic electron transport in photosystem II	3.97E-15	3.48E-14	1.29E-14
GO:0045156	electron transporter, transferring electrons within the cyclic electron transport pathway of photosynthesis activity	3.97E-15	3.48E-14	1.29E-14
GO:0003899	DNA-directed 5-3 RNA polymerase activity	3.97E-14	3.34E-13	1.24E-13
GO:1902600	proton transmembrane transport	6.55E-14	5.29E-13	1.96E-13
GO:0005840	ribosome	2.06E-13	1.60E-12	5.92E-13
GO:0046034	ATP metabolic process	3.96E-13	2.87E-12	1.06E-12
GO:0008519	ammonium transmembrane transporter activity	4.12E-13	2.87E-12	1.06E-12
GO:0072488	ammonium transmembrane transport	4.12E-13	2.87E-12	1.06E-12
GO:0004601	peroxidase activity	7.18E-13	4.83E-12	1.79E-12
GO:0019843	rRNA binding	1.38E-12	8.50E-12	3.14E-12
GO:0019310	inositol catabolic process	1.39E-12	8.50E-12	3.14E-12
GO:0050113	inositol oxygenase activity	1.39E-12	8.50E-12	3.14E-12
GO:0006979	response to oxidative stress	2.30E-12	1.37E-11	5.05E-12
GO:0015935	small ribosomal subunit	3.64E-12	2.10E-11	7.78E-12
GO:0030247	polysaccharide binding	1.08E-10	6.08E-10	2.25E-10
GO:0033177	proton-transporting two-sector ATPase complex, proton-transporting domain	1.69E-10	9.23E-10	3.42E-10
GO:0007064	mitotic sister chromatid cohesion	2.78E-10	1.48E-09	5.47E-10
GO:0004518	nuclease activity	4.74E-10	2.45E-09	9.08E-10
GO:0003690	double-stranded DNA binding	5.17E-10	2.61E-09	9.67E-10
GO:0005975	carbohydrate metabolic process	1.01E-09	4.88E-09	1.80E-09
GO:0004519	endonuclease activity	1.01E-09	4.88E-09	1.80E-09
GO:0004553	hydrolase activity, hydrolyzing O-glycosyl compounds	1.23E-09	5.78E-09	2.14E-09
GO:0008194	UDP-glycosyltransferase activity	2.80E-09	1.29E-08	4.76E-09
GO:0016984	ribulose-bisphosphate carboxylase activity	3.41E-09	1.53E-08	5.66E-09
GO:0008285	negative regulation of cell population proliferation	3.58E-09	1.57E-08	5.82E-09
GO:0048038	quinone binding	8.65E-09	3.72E-08	1.38E-08
GO:0016829	lyase activity	9.90E-09	4.17E-08	1.54E-08
GO:0030599	pectinesterase activity	2.41E-08	9.72E-08	3.60E-08
GO:0042545	cell wall modification	2.41E-08	9.72E-08	3.60E-08
GO:0042549	photosystem II stabilization	3.27E-08	1.29E-07	4.79E-08
GO:0004857	enzyme inhibitor activity	4.28E-08	1.66E-07	6.15E-08
GO:0010333	terpene synthase activity	7.83E-08	2.95E-07	1.09E-07
GO:0009539	photosystem II reaction center	7.89E-08	2.95E-07	1.09E-07
GO:0003824	catalytic activity	1.92E-07	7.05E-07	2.61E-07
GO:0000287	magnesium ion binding	2.52E-07	9.10E-07	3.37E-07
GO:0015977	carbon fixation	6.44E-07	2.28E-06	8.45E-07
GO:0016628	oxidoreductase activity, acting on the CH-CH group of donors, NAD or NADP as acceptor	1.07E-06	3.72E-06	1.38E-06
GO:0042301	phosphate ion binding	1.19E-06	3.99E-06	1.48E-06
GO:0050821	protein stabilization	1.19E-06	3.99E-06	1.48E-06
GO:0034440	lipid oxidation	2.73E-06	9.05E-06	3.35E-06
GO:0004650	polygalacturonase activity	2.91E-06	9.49E-06	3.51E-06
GO:0009523	photosystem II	3.12E-06	1.00E-05	3.70E-06
GO:0006281	DNA repair	3.87E-06	1.22E-05	4.52E-06
GO:0009733	response to auxin	6.37E-06	1.98E-05	7.33E-06
GO:0032549	ribonucleoside binding	9.93E-06	3.02E-05	1.12E-05
GO:0005506	iron ion binding	1.00E-05	3.02E-05	1.12E-05
GO:0005215	transporter activity	1.81E-05	5.37E-05	1.99E-05
GO:0009567	double fertilization forming a zygote and endosperm	1.86E-05	5.44E-05	2.01E-05
GO:0005618	cell wall	2.01E-05	5.65E-05	2.09E-05
GO:0006073		2.01E-05	5.65E-05	2.09E-05
GO:0016762	xyloglucan:xyloglucosyl transferase activity	2.01E-05	5.65E-05	2.09E-05
GO:0006351	DNA-templated transcription	2.65E-05	7.20E-05	2.66E-05
GO:0004568	chitinase activity	2.71E-05	7.20E-05	2.66E-05
GO:0006032	chitin catabolic process	2.71E-05	7.20E-05	2.66E-05
GO:0016998	cell wall macromolecule catabolic process	2.71E-05	7.20E-05	2.66E-05
GO:0016760	cellulose synthase (UDP-forming) activity	2.82E-05	7.40E-05	2.74E-05
GO:0140662	ATP-dependent protein folding chaperone	4.17E-05	0.000108072	4.00E-05
GO:0019199	transmembrane receptor protein kinase activity	4.87E-05	0.000124551	4.61E-05
GO:0042651	thylakoid membrane	5.12E-05	0.000129387	4.79E-05
GO:0030244	cellulose biosynthetic process	5.33E-05	0.000132814	4.91E-05
GO:0005262	calcium channel activity	5.86E-05	0.000140888	5.21E-05
GO:0030410	nicotianamine synthase activity	5.86E-05	0.000140888	5.21E-05
GO:0030418	nicotianamine biosynthetic process	5.86E-05	0.000140888	5.21E-05
GO:0006397	mRNA processing	0.000139573	0.00033169	0.00012272
GO:0004672	protein kinase activity	0.000162122	0.000380798	0.000140889
GO:0006468	protein phosphorylation	0.000182705	0.000424213	0.000156952
GO:0048046	apoplast	0.00024352	0.000558988	0.000206817
GO:0032469	endoplasmic reticulum calcium ion homeostasis	0.000309838	0.000703228	0.000260183
GO:0097602	cullin family protein binding	0.000411603	0.000923821	0.000341799
GO:0009507	chloroplast	0.000424483	0.000942258	0.000348621
GO:0032957	inositol trisphosphate metabolic process	0.000474659	0.001009276	0.000373416
GO:0047325	inositol tetrakisphosphate 1-kinase activity	0.000474659	0.001009276	0.000373416
GO:0052725	inositol-1,3,4-trisphosphate 6-kinase activity	0.000474659	0.001009276	0.000373416
GO:0052726	inositol-1,3,4-trisphosphate 5-kinase activity	0.000474659	0.001009276	0.000373416
GO:0004497	monooxygenase activity	0.000551248	0.001159917	0.000429151
GO:0045087	innate immune response	0.000742089	0.001545381	0.000571767
GO:0005886	plasma membrane	0.00090294	0.001861155	0.000688598
GO:0009116	nucleoside metabolic process	0.000921364	0.001861155	0.000688598
GO:0045261	proton-transporting ATP synthase complex, catalytic core F(1)	0.000921364	0.001861155	0.000688598
GO:0009873	ethylene-activated signaling pathway	0.000980187	0.00194315	0.000718935
GO:0017004	cytochrome complex assembly	0.000981195	0.00194315	0.000718935
GO:0003993	acid phosphatase activity	0.001316606	0.002582083	0.00095533
GO:0010181	FMN binding	0.0013956	0.002710684	0.001002911
GO:0016705	oxidoreductase activity, acting on paired donors, with incorporation or reduction of molecular oxygen	0.001547897	0.002977858	0.001101761
GO:0016702	oxidoreductase activity, acting on single donors with incorporation of molecular oxygen, incorporation of two atoms of oxygen	0.001605189	0.003058944	0.001131762
GO:0005542	folic acid binding	0.001823668	0.003410935	0.001261993
GO:0031461	cullin-RING ubiquitin ligase complex	0.001823668	0.003410935	0.001261993
GO:0000506	glycosylphosphatidylinositol-N-acetylglucosaminyltransferase (GPI-GnT) complex	0.002890927	0.005357497	0.00198219
GO:0008061	chitin binding	0.0030791	0.005654347	0.00209202
GO:0008374	O-acyltransferase activity	0.003455932	0.006289174	0.002326896
GO:0051539	4 iron, 4 sulfur cluster binding	0.003824224	0.006897262	0.002551879
GO:0045735	nutrient reservoir activity	0.004152247	0.0074226	0.002746246
GO:0031145	anaphase-promoting complex-dependent catabolic process	0.004851329	0.008596214	0.003180465
GO:0008171	O-methyltransferase activity	0.005563882	0.00977308	0.003615887
GO:0006108	malate metabolic process	0.005807228	0.010026155	0.003709521
GO:0016615	malate dehydrogenase activity	0.005807228	0.010026155	0.003709521
GO:0046933	proton-transporting ATP synthase activity, rotational mechanism	0.008913761	0.01525915	0.005645647
GO:0016491	oxidoreductase activity	0.009872563	0.016758468	0.006200371
GO:0008237	metallopeptidase activity	0.014531832	0.024461917	0.009050527
GO:0009055	electron transfer activity	0.018276167	0.030510626	0.011288455
GO:0005509	calcium ion binding	0.018972253	0.031413074	0.011622346
GO:0015105	arsenite transmembrane transporter activity	0.020299093	0.032803334	0.012136721
GO:0015700	arsenite transport	0.020299093	0.032803334	0.012136721
GO:0043162	ubiquitin-dependent protein catabolic process via the multivesicular body sorting pathway	0.020299093	0.032803334	0.012136721
GO:0005524	ATP binding	0.023098657	0.037031181	0.013700958
GO:0031047	regulatory ncRNA-mediated gene silencing	0.027885901	0.044353952	0.016410269
GO:0004176	ATP-dependent peptidase activity	0.030553986	0.04814025	0.01781114
GO:0009522	photosystem I	0.030743031	0.04814025	0.01781114
