# Supplementary material for: Uncovering the genetic basis for enhanced mushroom flavor in Quercus fabri through genome sequencing and metabolic profiling
Source: Hortic Res. 2025 Jul 9;12(9):uhaf156. doi: 10.1093/hr/uhaf156 (PMC12372586; doi:10.1093/hr/uhaf156)
Supplement: Web_Material_uhaf156 [file web_material_uhaf156.zip › Table S7. GO enrichment results of significantly contracted gene families.xls]

ID	Description	Pvalue	P.adjust	Qvalue
GO:0009044	xylan 1,4-beta-xylosidase activity	1.28E-14	2.10E-13	9.40E-14
GO:0045493	xylan catabolic process	1.28E-14	2.10E-13	9.40E-14
GO:0015074	DNA integration	1.92E-13	2.11E-12	9.41E-13
GO:0003677	DNA binding	4.46E-12	3.68E-11	1.64E-11
GO:0004523	RNA-DNA hybrid ribonuclease activity	6.64E-10	4.38E-09	1.96E-09
GO:0003676	nucleic acid binding	1.55E-07	8.50E-07	3.80E-07
GO:0048507	meristem development	6.60E-07	2.92E-06	1.31E-06
GO:0010073	meristem maintenance	7.08E-07	2.92E-06	1.31E-06
GO:0004386	helicase activity	2.57E-05	9.44E-05	4.21E-05
GO:0019825	oxygen binding	4.09E-05	0.000134923	6.03E-05
GO:0004553	hydrolase activity, hydrolyzing O-glycosyl compounds	0.000238092	0.000714277	0.000318975
GO:0006996	organelle organization	0.000483556	0.00132978	0.000593841
GO:0005975	carbohydrate metabolic process	0.002216957	0.00562766	0.00251315
GO:0008270	zinc ion binding	0.00260686	0.006144741	0.002744063
GO:0005637	nuclear inner membrane	0.003718821	0.007218888	0.003223746
GO:0008107	galactoside 2-alpha-L-fucosyltransferase activity	0.003718821	0.007218888	0.003223746
GO:0042546	cell wall biogenesis	0.003718821	0.007218888	0.003223746
GO:0010020	chloroplast fission	0.011115527	0.020378467	0.009100432
GO:0005634	nucleus	0.025403019	0.044121034	0.019703173
