# Supplementary material for: Uncovering the genetic basis for enhanced mushroom flavor in Quercus fabri through genome sequencing and metabolic profiling
Source: Hortic Res. 2025 Jul 9;12(9):uhaf156. doi: 10.1093/hr/uhaf156 (PMC12372586; doi:10.1093/hr/uhaf156)
Supplement: Web_Material_uhaf156 [file web_material_uhaf156.zip › Table S8. KEGG enrichment results of significantly expanded gene families.xlsx]

## Sheet: Sheet1
Pathway ID	Pathway	Pvalue	Qvalue	Level 1	Level 2
ko00460	Cyanoamino acid metabolism	1.83e-172	2.09e-170	Metabolism	Metabolism of other amino acids
ko00410	beta-Alanine metabolism	9.38e-165	5.35e-163	Metabolism	Metabolism of other amino acids
ko00360	Phenylalanine metabolism	7.09e-160	2.7e-158	Metabolism	Amino acid metabolism
ko00260	Glycine, serine and threonine metabolism	4.92e-159	1.4e-157	Metabolism	Amino acid metabolism
ko04146	Peroxisome	1.12e-157	2.54e-156	Cellular Processes	Transport and catabolism
ko00960	Tropane, piperidine and pyridine alkaloid biosynthesis	1.01e-152	1.93e-151	Metabolism	Biosynthesis of other secondary metabolites
ko00350	Tyrosine metabolism	3.22e-140	5.25e-139	Metabolism	Amino acid metabolism
ko00950	Isoquinoline alkaloid biosynthesis	2.39e-137	3.4e-136	Metabolism	Biosynthesis of other secondary metabolites
ko01100	Metabolic pathways	1.11e-132	1.41e-131
ko00999	Biosynthesis of various plant secondary metabolites	1.47e-97	1.67e-96	Metabolism	Biosynthesis of other secondary metabolites
ko00195	Photosynthesis	2.38e-61	2.47e-60	Metabolism	Energy metabolism
ko01110	Biosynthesis of secondary metabolites	1.89e-59	1.79e-58
ko00500	Starch and sucrose metabolism	5.72e-55	5.02e-54	Metabolism	Carbohydrate metabolism
ko00190	Oxidative phosphorylation	7.28e-54	5.93e-53	Metabolism	Energy metabolism
ko03018	RNA degradation	6.5e-48	4.94e-47	Genetic Information Processing	Folding, sorting and degradation
ko03040	Spliceosome	1.14e-46	8.14e-46	Genetic Information Processing	Transcription
ko03440	Homologous recombination	6.41e-43	4.3e-42	Genetic Information Processing	Replication and repair
ko00040	Pentose and glucuronate interconversions	1.36e-40	8.59e-40	Metabolism	Carbohydrate metabolism
ko00450	Selenocompound metabolism	4.04e-32	2.42e-31	Metabolism	Metabolism of other amino acids
ko00900	Terpenoid backbone biosynthesis	8.23e-29	4.69e-28	Metabolism	Metabolism of terpenoids and polyketides
ko00513	Various types of N-glycan biosynthesis	6.03e-28	3.28e-27	Metabolism	Glycan biosynthesis and metabolism
ko04712	Circadian rhythm - plant	2.49e-24	1.29e-23	Organismal Systems	Environmental adaptation
ko00670	One carbon pool by folate	1.97e-22	9.79e-22	Metabolism	Metabolism of cofactors and vitamins
ko00520	Amino sugar and nucleotide sugar metabolism	6.1e-21	2.9e-20	Metabolism	Carbohydrate metabolism
ko00510	N-Glycan biosynthesis	2.6e-20	1.19e-19	Metabolism	Glycan biosynthesis and metabolism
ko01200	Carbon metabolism	5.28e-20	2.32e-19
ko03010	Ribosome	7.52e-18	3.18e-17	Genetic Information Processing	Translation
ko00630	Glyoxylate and dicarboxylate metabolism	1.49e-16	6.08e-16	Metabolism	Carbohydrate metabolism
ko01040	Biosynthesis of unsaturated fatty acids	1.98e-16	7.78e-16	Metabolism	Lipid metabolism
ko00592	alpha-Linolenic acid metabolism	1.02e-15	3.87e-15	Metabolism	Lipid metabolism
ko00053	Ascorbate and aldarate metabolism	6.79e-15	2.5e-14	Metabolism	Carbohydrate metabolism
ko03008	Ribosome biogenesis in eukaryotes	3.59e-14	1.28e-13	Genetic Information Processing	Translation
ko01250	Biosynthesis of nucleotide sugars	1.18e-13	4.09e-13
ko03013	Nucleocytoplasmic transport	2.64e-13	8.86e-13	Genetic Information Processing	Translation
ko00640	Propanoate metabolism	7.68e-13	2.5e-12	Metabolism	Carbohydrate metabolism
ko00100	Steroid biosynthesis	2.25e-12	7.11e-12	Metabolism	Lipid metabolism
ko00740	Riboflavin metabolism	1.45e-10	4.47e-10	Metabolism	Metabolism of cofactors and vitamins
ko00563	Glycosylphosphatidylinositol (GPI)-anchor biosynthesis	1.55e-10	4.65e-10	Metabolism	Glycan biosynthesis and metabolism
ko00909	Sesquiterpenoid and triterpenoid biosynthesis	3.52e-10	1.03e-09	Metabolism	Metabolism of terpenoids and polyketides
ko01212	Fatty acid metabolism	6.26e-07	1.78e-06
ko01230	Biosynthesis of amino acids	4.6e-06	1.28e-05
ko00902	Monoterpenoid biosynthesis	1.74e-05	4.72e-05	Metabolism	Metabolism of terpenoids and polyketides
ko00052	Galactose metabolism	1.81e-05	4.8e-05	Metabolism	Carbohydrate metabolism
ko03015	mRNA surveillance pathway	2.41e-05	6.25e-05	Genetic Information Processing	Translation
ko00730	Thiamine metabolism	0.000200809	0.000509	Metabolism	Metabolism of cofactors and vitamins
ko00470	D-Amino acid metabolism	0.000588721	0.00146	Metabolism	Metabolism of other amino acids
ko02010	ABC transporters	0.000707908	0.00172	Environmental Information Processing	Membrane transport
ko00073	Cutin, suberine and wax biosynthesis	0.000834621	0.00198	Metabolism	Lipid metabolism
ko01240	Biosynthesis of cofactors	0.00213076	0.00496
ko00603	Glycosphingolipid biosynthesis - globo and isoglobo series	0.00383921	0.00875	Metabolism	Glycan biosynthesis and metabolism
ko00590	Arachidonic acid metabolism	0.00515705	0.0115	Metabolism	Lipid metabolism
ko00944	Flavone and flavonol biosynthesis	0.00627091	0.0137	Metabolism	Biosynthesis of other secondary metabolites
ko00942	Anthocyanin biosynthesis	0.00729929	0.0157	Metabolism	Biosynthesis of other secondary metabolites
ko04626	Plant-pathogen interaction	0.00801743	0.0169	Organismal Systems	Environmental adaptation
ko00400	Phenylalanine, tyrosine and tryptophan biosynthesis	0.0092099	0.0191	Metabolism	Amino acid metabolism
ko00240	Pyrimidine metabolism	0.0107539	0.0219	Metabolism	Nucleotide metabolism
ko00945	Stilbenoid, diarylheptanoid and gingerol biosynthesis	0.0118626	0.0237	Metabolism	Biosynthesis of other secondary metabolites
ko00071	Fatty acid degradation	0.01302	0.0256	Metabolism	Lipid metabolism
ko00604	Glycosphingolipid biosynthesis - ganglio series	0.016298	0.0314	Metabolism	Glycan biosynthesis and metabolism
ko00943	Isoflavonoid biosynthesis	0.0165018	0.0314	Metabolism	Biosynthesis of other secondary metabolites
ko00196	Photosynthesis - antenna proteins	0.0186347	0.0348	Metabolism	Energy metabolism
ko00970	Aminoacyl-tRNA biosynthesis	0.0582782	0.107	Genetic Information Processing	Translation
ko00760	Nicotinate and nicotinamide metabolism	0.067944	0.123	Metabolism	Metabolism of cofactors and vitamins
ko03020	RNA polymerase	0.0735549	0.131	Genetic Information Processing	Transcription
ko00941	Flavonoid biosynthesis	0.087999	0.154	Metabolism	Biosynthesis of other secondary metabolites
ko00531	Glycosaminoglycan degradation	0.163148	0.282	Metabolism	Glycan biosynthesis and metabolism
ko00010	Glycolysis / Gluconeogenesis	0.189032	0.322	Metabolism	Carbohydrate metabolism
ko00920	Sulfur metabolism	0.192922	0.323	Metabolism	Energy metabolism
ko00330	Arginine and proline metabolism	0.301685	0.498	Metabolism	Amino acid metabolism
ko00710	Carbon fixation in photosynthetic organisms	0.313711	0.511	Metabolism	Energy metabolism
ko00940	Phenylpropanoid biosynthesis	0.385442	0.619	Metabolism	Biosynthesis of other secondary metabolites
ko00051	Fructose and mannose metabolism	0.437609	0.693	Metabolism	Carbohydrate metabolism
ko00996	Biosynthesis of various alkaloids	0.460022	0.718	Metabolism	Biosynthesis of other secondary metabolites
ko00511	Other glycan degradation	0.613687	0.945	Metabolism	Glycan biosynthesis and metabolism
ko04144	Endocytosis	0.644527	0.98	Cellular Processes	Transport and catabolism
ko03410	Base excision repair	0.7479	1	Genetic Information Processing	Replication and repair
ko00130	Ubiquinone and other terpenoid-quinone biosynthesis	0.763541	1	Metabolism	Metabolism of cofactors and vitamins
ko00020	Citrate cycle (TCA cycle)	0.801837	1	Metabolism	Carbohydrate metabolism
ko00965	Betalain biosynthesis	0.831173	1	Metabolism	Biosynthesis of other secondary metabolites
ko00790	Folate biosynthesis	0.883339	1	Metabolism	Metabolism of cofactors and vitamins
ko04016	MAPK signaling pathway - plant	0.898741	1	Environmental Information Processing	Signal transduction
ko00565	Ether lipid metabolism	0.906941	1	Metabolism	Lipid metabolism
ko00908	Zeatin biosynthesis	0.916253	1	Metabolism	Metabolism of terpenoids and polyketides
ko04120	Ubiquitin mediated proteolysis	0.920208	1	Genetic Information Processing	Folding, sorting and degradation
ko00062	Fatty acid elongation	0.927172	1	Metabolism	Lipid metabolism
ko00380	Tryptophan metabolism	0.946495	1	Metabolism	Amino acid metabolism
ko00780	Biotin metabolism	0.950898	1	Metabolism	Metabolism of cofactors and vitamins
ko00030	Pentose phosphate pathway	0.965989	1	Metabolism	Carbohydrate metabolism
ko00230	Purine metabolism	0.980616	1	Metabolism	Nucleotide metabolism
ko04141	Protein processing in endoplasmic reticulum	0.982572	1	Genetic Information Processing	Folding, sorting and degradation
ko00906	Carotenoid biosynthesis	0.984813	1	Metabolism	Metabolism of terpenoids and polyketides
ko00564	Glycerophospholipid metabolism	0.985719	1	Metabolism	Lipid metabolism
ko00290	Valine, leucine and isoleucine biosynthesis	0.986435	1	Metabolism	Amino acid metabolism
ko00220	Arginine biosynthesis	0.990354	1	Metabolism	Amino acid metabolism
ko00600	Sphingolipid metabolism	0.997658	1	Metabolism	Lipid metabolism
ko00561	Glycerolipid metabolism	0.999009	1	Metabolism	Lipid metabolism
ko03030	DNA replication	0.999026	1	Genetic Information Processing	Replication and repair
ko01210	2-Oxocarboxylic acid metabolism	0.999633	1
ko00250	Alanine, aspartate and glutamate metabolism	0.999809	1	Metabolism	Amino acid metabolism
ko04136	Autophagy - other	0.999891	1	Cellular Processes	Transport and catabolism
ko00270	Cysteine and methionine metabolism	0.999923	1	Metabolism	Amino acid metabolism
ko04130	SNARE interactions in vesicular transport	0.999952	1	Genetic Information Processing	Folding, sorting and degradation
ko00061	Fatty acid biosynthesis	0.999973	1	Metabolism	Lipid metabolism
ko03022	Basal transcription factors	0.999986	1	Genetic Information Processing	Transcription
ko00562	Inositol phosphate metabolism	0.999991	1	Metabolism	Carbohydrate metabolism
ko00480	Glutathione metabolism	0.999998	1	Metabolism	Metabolism of other amino acids
ko03060	Protein export	0.999999	1	Genetic Information Processing	Folding, sorting and degradation
ko00300	Lysine biosynthesis	0.999999	1	Metabolism	Amino acid metabolism
ko04075	Plant hormone signal transduction	1	1	Environmental Information Processing	Signal transduction
ko00591	Linoleic acid metabolism	1	1	Metabolism	Lipid metabolism
ko04070	Phosphatidylinositol signaling system	1	1	Environmental Information Processing	Signal transduction
ko00280	Valine, leucine and isoleucine degradation	1	1	Metabolism	Amino acid metabolism
ko04145	Phagosome	1	1	Cellular Processes	Transport and catabolism
ko00620	Pyruvate metabolism	1	1	Metabolism	Carbohydrate metabolism
