# Supplementary material for: Uncovering the genetic basis for enhanced mushroom flavor in Quercus fabri through genome sequencing and metabolic profiling
Source: Hortic Res. 2025 Jul 9;12(9):uhaf156. doi: 10.1093/hr/uhaf156 (PMC12372586; doi:10.1093/hr/uhaf156)
Supplement: Web_Material_uhaf156 [file web_material_uhaf156.zip › Table S9. KEGG enrichment results of significantly contracted gene families.xls]

Pathway ID	Pathway	Pvalue	Qvalue	Level 1	Level 2
ko00909	Sesquiterpenoid and triterpenoid biosynthesis	1.10E-17	2.42E-16	Metabolism	Metabolism of terpenoids and polyketides
ko03410	Base excision repair	1.21E-09	1.33E-08	Genetic Information Processing	Replication and repair
ko03015	mRNA surveillance pathway	3.15E-09	2.31E-08	Genetic Information Processing	Translation
ko00520	Amino sugar and nucleotide sugar metabolism	2.34E-06	1.29E-05	Metabolism	Carbohydrate metabolism
ko00040	Pentose and glucuronate interconversions	3.45E-06	1.52E-05	Metabolism	Carbohydrate metabolism
ko00195	Photosynthesis	4.92E-06	1.80E-05	Metabolism	Energy metabolism
ko00380	Tryptophan metabolism	0.000725548	2.28E-03	Metabolism	Amino acid metabolism
ko01250	Biosynthesis of nucleotide sugars	0.01536047	4.22E-02
ko02010	ABC transporters	0.03341343	8.17E-02	Environmental Information Processing	Membrane transport
ko03440	Homologous recombination	0.1102958	2.43E-01	Genetic Information Processing	Replication and repair
ko01100	Metabolic pathways	0.1460284	2.92E-01
ko03060	Protein export	0.2562354	4.42E-01	Genetic Information Processing	Folding, sorting and degradation
ko00910	Nitrogen metabolism	0.261066	4.42E-01	Metabolism	Energy metabolism
ko03013	Nucleocytoplasmic transport	0.4502118	6.92E-01	Genetic Information Processing	Translation
ko04141	Protein processing in endoplasmic reticulum	0.4719325	6.92E-01	Genetic Information Processing	Folding, sorting and degradation
ko04626	Plant-pathogen interaction	0.769574	1.00E+00	Organismal Systems	Environmental adaptation
ko00999	Biosynthesis of various plant secondary metabolites	0.9171836	1.00E+00	Metabolism	Biosynthesis of other secondary metabolites
ko00950	Isoquinoline alkaloid biosynthesis	0.9524965	1.00E+00	Metabolism	Biosynthesis of other secondary metabolites
ko04016	MAPK signaling pathway - plant	0.9588088	1.00E+00	Environmental Information Processing	Signal transduction
ko00460	Cyanoamino acid metabolism	0.9646335	1.00E+00	Metabolism	Metabolism of other amino acids
ko00500	Starch and sucrose metabolism	0.9983204	1.00E+00	Metabolism	Carbohydrate metabolism
ko01110	Biosynthesis of secondary metabolites	1	1.00E+00
