# Supplementary material for: Uncovering the genetic basis for enhanced mushroom flavor in Quercus fabri through genome sequencing and metabolic profiling
Source: Hortic Res. 2025 Jul 9;12(9):uhaf156. doi: 10.1093/hr/uhaf156 (PMC12372586; doi:10.1093/hr/uhaf156)
Supplement: Web_Material_uhaf156 [file web_material_uhaf156.zip › Table S10. Change trend classification and relative content of different amino acids in four oak trees.xlsx]

## Sheet: shee1
Sub class	Compounds	BL-1	BL-2	BL-3	HL-1	HL-2	HL-3	ML-1	ML-2	ML-3	SP-1	SP-2	SP-3
1	N-Acetyl-L-Tyrosine	55.0254708	31.9082705	40.6077138	0	0	0	0	0	0	0	0	0
1	5-Hydroxylysine	1746.02577	1725.7635899999998	1745.8832899999998	0	0	0	0	0	0	0	0	0
1	argininosuccinic acid	81415.8573	90249.7025	94985.7114	30831.4528	28225.3493	27673.147	40523.7383	38512.1417	38418.8623	17327.9004	15955.7754	13939.0416
1	S-(5-Adenosyl)-L-Homocysteine	6562.77502	6615.41055	7392.456040000001	1647.51159	1552.27779	1658.10045	3135.92659	2946.99443	2662.27545	1744.8370100000002	1942.46769	1911.90861
1	Glutathione Oxidized	12982.1606	15010.4125	18020.2838	7053.59661	5756.65114	5875.26326	6961.9988	6823.51712	6716.6167700000005	2475.66309	2529.55372	2583.88597
1	Urea	2903.81566	3171.92582	3317.30616	487.738263	531.735169	686.59275	1332.56533	1459.48447	1172.25549	735.1143959999999	687.168821	948.538213
1	L-Pipecolic Acid	12979.6829	12293.336	12836.5308	3082.09752	3018.8297199999997	2986.1178600000003	1066.40734	1065.43591	1066.7165699999998	2373.83073	2385.36955	2355.23655
1	L-Isoleucine	4894.6779	4860.87862	5011.3809	2038.98852	1950.03037	1825.70879	2570.86575	2543.17277	2553.77246	1353.21928	1334.44063	1378.11363
1	L-Leucine	3450.35679	3317.65173	3400.68945	1332.37961	1260.75116	1246.22317	1368.54179	1419.75518	1340.8882199999998	758.885402	783.875202	819.212495
1	Succinic Acid	203259.663	187341.333	193064.548	54840.5198	56667.544	51742.3046	93048.3742	93189.2914	92451.6966	47309.1719	50811.8942	51114.2337
1	N-Glycyl-L-Leucine	669.0317150000001	644.070805	636.280975	212.660689	173.581697	187.932361	261.919011	286.990446	271.01297400000004	205.87872	182.023425	188.251112
1	Methionine Sulfoxide	3889.66303	4120.09123	4384.4824100000005	1755.98428	1653.5736	1632.40178	2800.62837	2764.86863	2481.9560899999997	2197.09455	2170.56745	2252.66882
1	3,7-Dimethyluric Acid	29.986323100000003	11.0649544	25.7945643	0	0	0	0	0	0	0	0	0
2	L-Aspartate	140216.05599999998	128064.26	136147.082	88248.237	97297.6311	96505.8728	147350.888	165846.935	134141.717	74547.8842	75429.3215	72122.22
2	L-Proline	15595.441	14768.6434	15453.6371	11706.2261	11467.5035	11523.39	21662.5773	21998.8057	21538.1238	9604.66694	9822.3546	9911.97938
2	L-Serine	28596.2339	28061.6819	28137.8897	33839.4116	29736.2826	29544.9575	41285.2583	43249.9005	43112.1756	10295.5052	11764.6405	11093.8132
2	2-Aminobutyric acid	674.65114	657.944268	677.784772	458.959299	515.162988	481.515796	736.8531820000001	884.938296	741.47006	283.83276	308.151252	307.327133
3	D-Alanyl-D-Alanine	1826.55104	1760.48195	1841.36691	1260.6588800000002	1155.7299	1183.1105699999998	1093.4171199999998	1059.40486	1084.1916199999998	2392.67058	2280.2504	2361.03922
3	5-Hydroxy-Tryptamine	4750.88206	4709.24236	5023.43125	12986.9031	12386.1105	12922.6407	63377.7179	63245.8201	61307.485	166620.77300000002	168255.25	167773.95899999997
4	L-Citrulline	34653.3201	31540.2618	34162.9696	14370.542	12938.4491	12117.659	56725.7131	57516.9188	54013.2735	14057.8052	14513.8328	14627.78
4	L-Histidine	44348.2656	47986.5133	47531.1751	23730.1028	22701.8627	19875.0506	45920.2075	47513.7341	45354.8902	24620.2673	25369.4467	26227.6587
4	Glycine	2459.3558	2267.80048	2951.22902	982.855128	644.576837	932.516201	3727.42869	3585.1512700000003	3557.1157700000003	429.792468	336.633683	614.70279
4	L-Threonine	52440.337	50449.524000000005	52534.1727	24351.1989	23399.0686	23369.7853	57158.6874	56707.6035	54751.7964	35162.2798	38047.0517	34243.6312
4	N6-Acetyl-L-Lysine	1045.78791	1013.40738	1062.68985	609.39049	569.075724	577.326853	1662.16836	1648.83559	1511.48703	568.8115	584.667811	559.1033160000001
4	L-Methionine	737.300297	755.470052	729.88809	233.134193	272.04191099999997	180.597408	871.66168	911.00617	944.685629	408.098805	440.036349	424.8251110000001
4	kynurenine	53.605153599999994	53.44188810000001	51.813848900000004	0	0	0	58.0231398	56.0873806	54.2159681	0	0	0
5	L-Cystathionine	265.890981	213.051369	228.103517	285.206528	251.99939300000003	228.223977	51.9866347	34.5972333	26.8252495	0	0	0
5	L-Tryptophan	15121.11	13959.3415	14235.3118	9165.35362	8450.18222	8456.62211	4473.71833	4563.81369	4304.33134	4801.97408	4990.4685	4958.05702
5	L-Tyrosine	11857.78	11213.5065	11178.0576	12695.6478	12500.3037	11751.3163	3907.39078	3899.51234	3833.46307	6436.41425	6297.72819	6271.04731
5	L-Lysine	12283.3499	11890.718	11974.7202	6143.28027	8412.38105	8823.207779999999	5788.06104	6199.48248	5900.15968	4260.00202	3974.22254	3191.06349
5	α-Aminoadipic acid	9009.53419	8169.03015	9082.17426	8065.23272	8190.67625	8169.28919	3887.82166	3985.96736	3941.12774	5257.60275	5172.59693	5178.80105
5	P-Aminohippuric Acid	617.409316	579.7590240000001	599.365508	489.468064	428.8600929999999	496.8226	284.383603	289.393909	257.670659	219.42296	215.801696	214.458148
6	L-Carnosine	2213.55798	2209.70845	2216.09712	0	0	0	2181.00938	2188.10709	2178.6327300000003	2178.1231	2168.59855	2171.79539
6	L-Arginine	362950.446	356225.70399999997	381948.441	127869.232	120727.88	118626.974	390391.981	402876.194	395014.97	311297.834	347657.51200000005	335553.98299999995
6	L-Ornithine	38089.4945	38710.1349	36058.1535	15314.2253	13975.8048	13940.0567	36821.2647	31569.8646	32793.513	24262.3001	25804.0186	24995.0465
6	Creatine	236.339941	115.975803	159.115707	97.4487205	86.6326179	64.8984407	164.128267	151.666998	211.719561	134.259972	135.216074	163.932471
7	L-Tryptophyl-L-glutamic acid	19894.2517	19134.5696	21866.9065	5256.33689	4517.3516899999995	5014.12515	13159.7846	9768.26234	13934.5309	12426.3009	13629.9475	12933.1783
7	5-Aminovaleric Acid	717.389495	665.7001190000001	712.788769	239.756196	218.566511	244.451195	253.331339	238.080215	226.142715	660.721806	615.8542	647.3129799999999
8	L-Valine	4730.17839	4478.21301	4707.46403	2236.74189	2143.05527	2203.97934	3689.8065	3774.59196	3569.78044	1508.4835	1535.01616	1556.94501
8	L-Glutamine	1127621.41	1134797.7	1158613.11	685754.584	667086.455	684347.9140000001	993361.261	1026512.74	932107.784	475668.151	486183.36	492510.109
8	L-α-Aspartyl-L-phenylalanine	272.97819599999997	254.689607	317.45903300000003	151.430586	147.053047	145.544755	216.064233	210.497611	203.547904	110.596275	112.552504	102.109786
8	L-Asparagine Anhydrous	588732.4079999999	580685.244	595336.731	103022.366	106856.651	95226.7112	464523.24	459004.777	452419.162	75405.5477	79825.2221	77271.9369
8	L-Alanine	70992.1705	61526.4776	67171.6627	33395.3254	32234.8654	30181.2475	60176.2418	63117.2373	58830.5389	20197.4084	20278.5743	21506.571
8	Beta-Alanine	3734.5887	2983.09203	3068.88489	1057.44509	1037.43673	859.8592550000001	2211.02134	2338.99283	1749.21158	945.928326	845.632068	725.2567730000001
8	L-Phenylalanine	1059.3558	994.902816	1047.81175	678.2802740000001	639.887629	598.761644	718.467983	718.224522	685.3672650000001	319.07774900000004	331.093498	344.32066299999997
9	(5-L-Glutamyl)-L-Alanine	19117.443	17599.3653	20015.1878	22894.4187	23195.5862	23269.4411	14866.547	16888.2365	15595.9082	7484.08585	7183.188609999999	7368.327940000001
9	γ-Glutamate-Cysteine	3518.50347	3681.10869	3118.6251	5773.665120000001	5677.69791	5312.13042	2892.0307199999997	2708.6584399999997	2447.40519	0	0	0
9	Trans-4-Hydroxy-L-Proline	5782.07136	6154.66085	6469.914070000001	10163.7115	10469.0221	10536.7558	7361.93896	7367.10788	7383.27345	4927.17149	4762.88368	4847.0279
10	N-Acetylaspartate	0	0	0	0	0	0	439.884301	401.242038	389.737525	133.04413799999998	170.75525	157.29781599999998
10	3-N-Methyl-L-Histidine	1049.49455	955.517652	1029.38649	1433.4072099999998	1290.33205	1273.6533	2270.23738	2367.56568	2353.02395	1419.05244	1433.42084	1356.85402
10	Nα-Acetyl-L-Arginine	350.159564	320.72491099999996	315.273781	167.546847	174.727678	175.676387	907.356872	937.994626	925.028942	441.717959	476.798263	446.336433
10	1,3-Dimethyluric Acid	207.800793	158.961722	161.033173	232.965948	180.101235	207.836168	1157.1015400000001	1170.43193	1192.38523	279.085847	305.133279	307.991306
