# Supplementary material for: Uncovering the genetic basis for enhanced mushroom flavor in Quercus fabri through genome sequencing and metabolic profiling
Source: Hortic Res. 2025 Jul 9;12(9):uhaf156. doi: 10.1093/hr/uhaf156 (PMC12372586; doi:10.1093/hr/uhaf156)
Supplement: Web_Material_uhaf156 [file web_material_uhaf156.zip › Table S11. Relative contents of differential amino acids and amino acid derivatives in Q. aliena and Q. fabri.xlsx]

## Sheet: shee1
Compounds	HL-1	HL-2	HL-3	BL-1	BL-2	BL-3	Pvalue	FDR	Fold_Change	Log2FC	Type
N-Acetyl-L-Tyrosine	0.0	0.0	0.0	55.0254708	31.9082705	40.6077138	0.02423176675935915	0.02954036822596551	0	-Inf	down
5-Hydroxylysine	0.0	0.0	0.0	1746.02577	1725.7635899999998	1745.8832899999998	1.4974967318576758e-5	1.24078300639636e-4	0	-Inf	down
L-Carnosine	0.0	0.0	0.0	2213.55798	2209.70845	2216.09712	7.04168950684986e-7	2.0420899569864594e-5	0	-Inf	down
argininosuccinic acid	30831.4528	28225.3493	27673.147	81415.8573	90249.7025	94985.7114	0.0028671907815757984	0.0046193629258721195	0.3252560871346785	-1.6203520378002874	down
S-(5-Adenosyl)-L-Homocysteine	1647.51159	1552.27779	1658.10045	6562.77502	6615.41055	7392.456040000001	0.0022949043754471057	0.004033468296240367	0.23615645647330882	-2.0821851158473628	down
Glutathione Oxidized	7053.59661	5756.65114	5875.26326	12982.1606	15010.4125	18020.2838	0.018653638288147898	0.02404246712694618	0.4060932589039043	-1.3001170159792896	down
L-Valine	2236.74189	2143.05527	2203.97934	4730.17839	4478.21301	4707.46403	3.595886361377455e-4	9.126202853494681e-4	0.4731133154636401	-1.0797423297616688	down
Urea	487.73826299999996	531.735169	686.59275	2903.81566	3171.92582	3317.30616	3.6754020273207263e-4	9.126202853494681e-4	0.1816307387534979	-2.4609197133242704	down
L-Pipecolic Acid	3082.09752	3018.8297199999997	2986.1178600000003	12979.6829	12293.336000000001	12836.5308	3.776359801446075e-4	9.126202853494681e-4	0.23844535481352064	-2.0682694172201983	down
L-Citrulline	14370.542	12938.4491	12117.659	34653.3201	31540.2618	34162.9696	1.5239925189083399e-4	5.892771073112247e-4	0.3928657323383616	-1.3478917604874237	down
L-Isoleucine	2038.9885199999999	1950.03037	1825.70879	4894.6779	4860.87862	5011.3809	6.071672108451795e-6	8.803924557255104e-5	0.39376666363633844	-1.3445871173256785	down
L-Histidine	23730.1028	22701.8627	19875.0506	44348.2656	47986.5133	47531.1751	1.122534237519096e-4	5.201882228495366e-4	0.47407545727675804	-1.0768113877155168	down
Glycine	982.8551279999999	644.576837	932.516201	2459.3558	2267.80048	2951.2290199999998	0.005016567590524125	0.0072740230062599805	0.33339667989831145	-1.5846883574439297	down
L-Leucine	1332.37961	1260.75116	1246.22317	3450.35679	3317.65173	3400.68945	5.137087835959166e-6	8.803924557255104e-5	0.3775659333502655	-1.4051994943925714	down
L-Asparagine Anhydrous	103022.366	106856.651	95226.7112	588732.4079999999	580685.244	595336.731	1.680747867836772e-7	9.748337633453279e-6	0.17288849436448744	-2.532086233284931	down
L-Arginine	127869.23199999999	120727.88	118626.974	362950.446	356225.70399999997	381948.441	2.807586018273063e-4	8.141999452991883e-4	0.3334991235337873	-1.5842451250070977	down
L-Alanine	33395.3254	32234.8654	30181.2475	70992.1705	61526.4776	67171.6627	0.003083095820901384	0.0048329610165481155	0.4798001361015459	-1.0594945280167536	down
5-Hydroxy-Tryptamine	12986.9031	12386.1105	12922.6407	4750.88206	4709.24236	5023.43125	4.3500250344307676e-5	2.803349466633161e-4	2.644078234139863	1.4027648645671622	up
Beta-Alanine	1057.44509	1037.4367300000001	859.8592550000001	3734.5887	2983.0920300000002	3068.88489	0.007428739298653149	0.010508948276143478	0.3019180772631452	-1.7277709544746749	down
L-Ornithine	15314.2253	13975.8048	13940.0567	38089.4945	38710.1349	36058.1535	9.483194287529047e-5	5.000229715242589e-4	0.3830492296513119	-1.384398275035721	down
L-Threonine	24351.1989	23399.0686	23369.7853	52440.337	50449.524000000005	52534.1727	6.248122350883975e-5	3.623910963512705e-4	0.45758722835154414	-1.1278813090538962	down
L-Tryptophyl-L-glutamic acid	5256.33689	4517.3516899999995	5014.12515	19894.2517	19134.5696	21866.9065	0.001597462266791185	0.0029888003701254427	0.2428382788784076	-2.0419322416823578	down
Succinic Acid	54840.5198	56667.544	51742.3046	203259.663	187341.333	193064.548	4.4302236525800565e-4	0.001027811887398573	0.27969848499400196	-1.8380556555085803	down
N-Glycyl-L-Leucine	212.66068900000002	173.581697	187.93236100000001	669.0317150000001	644.070805	636.280975	8.456809244789301e-6	9.674231588001803e-5	0.2945417094546602	-1.763456149243733	down
Methionine Sulfoxide	1755.9842800000001	1653.5736	1632.4017800000001	3889.6630299999997	4120.09123	4384.4824100000005	0.001989083017485784	0.0036052129691929837	0.4067987238136223	-1.297612941627658	down
L-Methionine	233.134193	272.04191099999997	180.597408	737.300297	755.470052	729.88809	0.0013931751387762491	0.002693471934967415	0.30853751524167494	-1.696482176784749	down
5-Aminovaleric Acid	239.756196	218.566511	244.451195	717.389495	665.7001190000001	712.788769	1.779447424955422e-4	6.27099083034675e-4	0.3353123481306501	-1.5764224824421211	down
3,7-Dimethyluric Acid	0.0	0.0	0.0	29.986323100000003	11.064954400000001	25.7945643	0.060363693727628134	0.06864890659220454	0	-Inf	down
Creatine	97.4487205	86.6326179	64.8984407	236.339941	115.975803	159.11570700000001	0.12246006548980506	0.13153118145201287	0.48682922924112465	-1.0385123047829607	down
kynurenine	0.0	0.0	0.0	53.605153599999994	53.44188810000001	51.8138489	1.1659391201799956e-4	5.201882228495366e-4	0	-Inf	down
