# Supplementary material for: Uncovering the genetic basis for enhanced mushroom flavor in Quercus fabri through genome sequencing and metabolic profiling
Source: Hortic Res. 2025 Jul 9;12(9):uhaf156. doi: 10.1093/hr/uhaf156 (PMC12372586; doi:10.1093/hr/uhaf156)
Supplement: Web_Material_uhaf156 [file web_material_uhaf156.zip › Table S12. Relative contents of differential amino acids and amino acid derivatives in Q. acutissima and Q. fabri.xlsx]

## Sheet: shee1
Compounds	ML-1	ML-2	ML-3	BL-1	BL-2	BL-3	Pvalue	FDR	Fold_Change	Log2FC	Type
N-Acetyl-L-Tyrosine	0.0	0.0	0.0	55.0254708	31.9082705	40.6077138	0.02423176675935915	0.034870103385419265	0	-Inf	down
5-Hydroxylysine	0.0	0.0	0.0	1746.02577	1725.7635899999998	1745.8832899999998	1.4974967318576758e-5	1.2621758168514696e-4	0	-Inf	down
N-Acetylaspartate	439.884301	401.242038	389.737525	0.0	0.0	0.0	0.0013636106552127503	0.003352209527398011	Inf	Inf	up
L-Cystathionine	51.9866347	34.5972333	26.825249499999998	265.890981	213.051369	228.10351699999998	0.001829996801081053	0.003856064687992219	0.1603985297038728	-2.6402671775250357	down
argininosuccinic acid	40523.7383	38512.1417	38418.8623	81415.8573	90249.7025	94985.7114	0.005229292092058766	0.009317116500690538	0.44048071389805543	-1.182849241627598	down
S-(5-Adenosyl)-L-Homocysteine	3135.92659	2946.99443	2662.27545	6562.77502	6615.41055	7392.456040000001	9.904105495140692e-4	0.0026561010191513672	0.4251299806686001	-1.234024091763601	down
Glutathione Oxidized	6961.9988	6823.51712	6716.6167700000005	12982.1606	15010.4125	18020.2838	0.028125185413660127	0.035910256913206234	0.44557399977483253	-1.1662630441894377	down
Urea	1332.5653300000001	1459.4844699999999	1172.25549	2903.81566	3171.92582	3317.30616	4.925041989629347e-4	0.0017092792787537147	0.42204675648807843	-1.2445252580003558	down
L-Tryptophan	4473.71833	4563.81369	4304.33134	15121.11	13959.3415	14235.3118	7.816236002616403e-4	0.002305789620771839	0.3080140425460308	-1.6989319691304956	down
L-Pipecolic Acid	1066.40734	1065.43591	1066.7165699999998	12979.6829	12293.336000000001	12836.5308	3.225409914734798e-4	0.0011893699060584568	0.08393066423453437	-3.574658191306498	down
L-Tyrosine	3907.3907799999997	3899.5123399999998	3833.4630700000002	11857.78	11213.5065	11178.0576	7.6269515422895e-4	0.002305789620771839	0.33987121493517886	-1.5569399154991261	down
L-Leucine	1368.54179	1419.75518	1340.8882199999998	3450.35679	3317.65173	3400.68945	1.1589851659224745e-5	1.2621758168514696e-4	0.4060682303852516	-1.3002059355358773	down
5-Hydroxy-Tryptamine	63377.7179	63245.8201	61307.485	4750.88206	4709.24236	5023.43125	9.860212217265393e-5	5.367533768005647e-4	12.975475586375815	3.6977155131261297	up
3-N-Methyl-L-Histidine	2270.23738	2367.56568	2353.02395	1049.49455	955.517652	1029.38649	6.130756722624694e-6	9.042866165871424e-5	2.3038590902477227	1.2040524806614963	up
L-Lysine	5788.06104	6199.48248	5900.15968	12283.3499	11890.718	11974.7202	3.7693409368264885e-6	8.444384075043583e-5	0.49483548799800564	-1.0149791254485856	down
Succinic Acid	93048.3742	93189.2914	92451.6966	203259.663	187341.333	193064.548	0.002047855220599926	0.004166326138461918	0.47748126485259856	-1.0664839683034075	down
Nα-Acetyl-L-Arginine	907.3568720000001	937.9946259999999	925.028942	350.159564	320.72491099999996	315.273781	2.739939862635957e-6	8.444384075043583e-5	2.8092655749160005	1.49019301659796	up
N-Glycyl-L-Leucine	261.919011	286.990446	271.01297400000004	669.0317150000001	644.070805	636.280975	1.4140472081926585e-5	1.2621758168514696e-4	0.4206060188275063	-1.24945859985698	down
1,3-Dimethyluric Acid	1157.10154	1170.43193	1192.38523	207.800793	158.961722	161.033173	4.29375461442894e-6	8.444384075043583e-5	6.669093325370253	2.737490637885998	up
α-Aminoadipic acid	3887.82166	3985.96736	3941.12774	9009.53419	8169.03015	9082.17426	0.003430331900175854	0.006746319403679179	0.44990801439225325	-1.1522980284350028	down
5-Aminovaleric Acid	253.331339	238.08021499999998	226.14271499999998	717.389495	665.7001190000001	712.788769	1.9045254159099593e-4	8.643615349129814e-4	0.3423644591309285	-1.5463951516088086	down
3,7-Dimethyluric Acid	0.0	0.0	0.0	29.986323100000003	11.064954400000001	25.7945643	0.060363693727628134	0.06983250843000118	0	-Inf	down
P-Aminohippuric Acid	284.383603	289.393909	257.670659	617.409316	579.7590240000001	599.365508	2.7647059307016077e-5	1.8124183323488317e-4	0.4628068499380703	-1.111517877160736	down
