# Supplementary material for: Uncovering the genetic basis for enhanced mushroom flavor in Quercus fabri through genome sequencing and metabolic profiling
Source: Hortic Res. 2025 Jul 9;12(9):uhaf156. doi: 10.1093/hr/uhaf156 (PMC12372586; doi:10.1093/hr/uhaf156)
Supplement: Web_Material_uhaf156 [file web_material_uhaf156.zip › Table S13. Relative contents of differential amino acids and amino acid derivatives in Q. variabilis and Q. fabri.xlsx]

## Sheet: shee1
Compounds	SP-1	SP-2	SP-3	BL-1	BL-2	BL-3	Pvalue	FDR	Fold_Change	Log2FC	Type
(5-L-Glutamyl)-L-Alanine	7484.08585	7183.188609999999	7368.327940000001	19117.443	17599.3653	20015.1878	0.0032888722720129404	0.004851086601219088	0.3884157779528579	-1.3643262887955236	down
N-Acetyl-L-Tyrosine	0.0	0.0	0.0	55.0254708	31.9082705	40.6077138	0.02423176675935915	0.02647544886670722	0	-Inf	down
5-Hydroxylysine	0.0	0.0	0.0	1746.02577	1725.7635899999998	1745.8832899999998	1.4974967318576758e-5	1.4168067346613633e-4	0	-Inf	down
N-Acetylaspartate	133.04413799999998	170.75525	157.29781599999998	0.0	0.0	0.0	0.005114218069405918	0.006796419765113796	Inf	Inf	up
γ-Glutamate-Cysteine	0.0	0.0	0.0	3518.50347	3681.10869	3118.6251	0.0023526638719890904	0.0036528202222988505	0	-Inf	down
L-Cystathionine	0.0	0.0	0.0	265.890981	213.051369	228.10351699999998	0.004417801523973747	0.006195095184130483	0	-Inf	down
argininosuccinic acid	17327.9004	15955.7754	13939.0416	81415.8573	90249.7025	94985.7114	0.0018261358998251632	0.00313207518560502	0.17709541449956528	-2.497401237762996	down
S-(5-Adenosyl)-L-Homocysteine	1744.8370100000002	1942.46769	1911.9086100000002	6562.77502	6615.41055	7392.456040000001	0.0019032291448295073	0.00313207518560502	0.27219439316263505	-1.8772907453113317	down
Glutathione Oxidized	2475.66309	2529.55372	2583.88597	12982.1606	15010.4125	18020.2838	0.012777102935970362	0.014781354376906891	0.16493439641214713	-2.60003579642445	down
L-Valine	1508.4835	1535.01616	1556.94501	4730.17839	4478.21301	4707.46403	4.8255546199820333e-4	0.0014984616977838944	0.330590145402222	-1.5968843750703325	down
Urea	735.1143959999999	687.168821	948.538213	2903.81566	3171.92582	3317.30616	2.1791389433815225e-4	8.571279843967322e-4	0.25240172528284976	-1.9862063230435067	down
L-Tryptophan	4801.97408	4990.4685	4958.05702	15121.11	13959.3415	14235.3118	0.001040647574389541	0.0020466068962994304	0.34053421840542747	-1.5541283208983585	down
L-Pipecolic Acid	2373.83073	2385.36955	2355.23655	12979.6829	12293.336000000001	12836.5308	4.0059793665450676e-4	0.0013903104860362293	0.18668383347494658	-2.421331097025321	down
L-Citrulline	14057.8052	14513.8328	14627.78	34653.3201	31540.2618	34162.9696	0.0019641827435150127	0.00313207518560502	0.4304593706570319	-1.2160510210696127	down
L-Isoleucine	1353.21928	1334.44063	1378.11363	4894.6779	4860.87862	5011.3809	5.8030467444603334e-5	3.8042195324795516e-4	0.2753295029539036	-1.860768884573412	down
Glycine	429.792468	336.633683	614.70279	2459.3558	2267.80048	2951.2290199999998	0.004095101736120046	0.0058929512788068955	0.17987231521189753	-2.4749549415389565	down
L-Leucine	758.885402	783.875202	819.212495	3450.35679	3317.65173	3400.68945	1.9210938775069333e-5	1.4168067346613633e-4	0.23227881346937082	-2.106070525314916	down
L-Glutamine	475668.151	486183.36	492510.109	1127621.41	1134797.7	1158613.11	8.602508517196427e-6	1.268870006286473e-4	0.425123625406837	-1.2340456587515296	down
L-α-Aspartyl-L-phenylalanine	110.596275	112.552504	102.109786	272.97819599999997	254.689607	317.45903300000003	0.009728543120371965	0.011479680882038918	0.384863609987176	-1.3775808284488282	down
L-Asparagine Anhydrous	75405.5477	79825.2221	77271.9369	588732.4079999999	580685.244	595336.731	1.7342348438548496e-5	1.4168067346613633e-4	0.13174791287655352	-2.9241479877231367	down
L-Alanine	20197.4084	20278.5743	21506.571	70992.1705	61526.4776	67171.6627	0.002981209725898062	0.004510035226358606	0.3103933959123269	-1.6878302325488321	down
5-Hydroxy-Tryptamine	166620.77300000002	168255.25	167773.95899999997	4750.88206	4709.24236	5023.43125	3.979093062349906e-6	1.268870006286473e-4	34.704874510970136	5.117066407227101	up
Beta-Alanine	945.928326	845.632068	725.2567730000001	3734.5887	2983.0920300000002	3068.88489	0.0063914374976323475	0.007695812497149153	0.25717062192446627	-1.959202250140057	down
L-Lysine	4260.00202	3974.2225399999998	3191.06349	12283.3499	11890.718	11974.7202	4.4566993574085816e-4	0.001460807011595035	0.31606282397057733	-1.6617167427434063	down
Succinic Acid	47309.1719	50811.8942	51114.2337	203259.663	187341.333	193064.548	5.248380878642166e-4	0.001529166099806626	0.25568632812767167	-1.9675530749794514	down
L-Serine	10295.5052	11764.6405	11093.8132	28596.2339	28061.6819	28137.8897	1.2254739382730042e-4	5.991269238759981e-4	0.39098583596803027	-1.3548117501394146	down
L-Phenylalanine	319.07774900000004	331.093498	344.32066299999997	1059.3558	994.902816	1047.81175	2.0773998801301892e-4	8.571279843967322e-4	0.32058973287648496	-1.641199872031722	down
N-Glycyl-L-Leucine	205.87872	182.023425	188.251112	669.0317150000001	644.070805	636.280975	7.530571344715065e-6	1.268870006286473e-4	0.29555665084770816	-1.7584934092772533	down
2-Aminobutyric acid	283.83276	308.151252	307.327133	674.65114	657.944268	677.784772	6.014838748783132e-6	1.268870006286473e-4	0.4473338694574675	-1.160576100129782	down
3,7-Dimethyluric Acid	0.0	0.0	0.0	29.986323100000003	11.064954400000001	25.7945643	0.060363693727628134	0.06248171806894843	0	-Inf	down
P-Aminohippuric Acid	219.42296000000002	215.801696	214.458148	617.409316	579.7590240000001	599.365508	6.638382432576315e-4	0.0016421770666480366	0.36163126273588586	-1.4674086919007738	down
kynurenine	0.0	0.0	0.0	53.605153599999994	53.44188810000001	51.8138489	1.1659391201799956e-4	5.991269238759981e-4	0	-Inf	down
